# Supplementary material for: The gut microbiome in bullous pemphigoid: implications of the gut-skin axis for disease susceptibility
Source: Front Immunol. 2023 Nov 10;14:1212551. doi: 10.3389/fimmu.2023.1212551 (PMC10668026; doi:10.3389/fimmu.2023.1212551)
Supplement: Supplementary file 2 [file DataSheet_2.xlsx]

## Sheet: Table S1
Table S1. Metadata of 66 BP patients and their matched controls (CL)
ID	Status	Gender	Age	Sampling Site	Disease Status	Pairs	Sub-groups	BPDAI
BP_DD_K150003	CL	Male	69	DD	controls	PE150003	CLF	-
BP_DD_K150004	CL	Female	80	DD	controls	PE150004	CLF	-
BP_DD_K150010	CL	Male	73	DD	controls	PE150010	CLF	-
BP_DD_K150011	CL	Male	90	DD	controls	PE150011	CLR	-
BP_DD_K150015	CL	Male	75	DD	controls	PE150015	CLF	-
BP_DD_K150016	CL	Female	67	DD	controls	PE150016	-	-
BP_DD_K150017	CL	Female	96	DD	controls	PE150017	CLF	-
BP_DD_K150018	CL	Male	83	DD	controls	PE150018	CLF	-
BP_DD_K150019	CL	Male	79	DD	controls	PE150019	CLF	-
BP_DD_K150020	CL	Female	86	DD	controls	PE150020	CLF	-
BP_DD_K150024	CL	Male	79	DD	controls	PE150024	CLF	-
BP_DD_K150025	CL	Male	88	DD	controls	PE150025	CLR	-
BP_DD_K150026	CL	Male	90	DD	controls	PE150026	CLF	-
BP_DD_P150000	BP	Male	88	DD	first_diagnosis	PE150024	BPF	51
BP_DD_P150001	BP	Female	91	DD	first_diagnosis	PE150017	BPF	14
BP_DD_P150003	BP	Male	69	DD	first_diagnosis	PE150003	BPF	13
BP_DD_P150004	BP	Female	81	DD	first_diagnosis	PE150004	BPF	-
BP_DD_P150005	BP	Female	87	DD	first_diagnosis	PE150020	BPF	-
BP_DD_P150010	BP	Male	72	DD	first_diagnosis	PE150010	BPF	-
BP_DD_P150011	BP	Male	89	DD	relapse	PE150011	BPR	43
BP_DD_P150015	BP	Male	76	DD	first_diagnosis	PE150015	BPF	-
BP_DD_P150016	BP	Female	66	DD	-	PE150016	-	49
BP_DD_P150018	BP	Male	83	DD	first_diagnosis	PE150018	BPF	-
BP_DD_P150019	BP	Male	72	DD	first_diagnosis	PE150019	BPF	-
BP_DD_P150025	BP	Male	88	DD	relapse	PE150025	BPR	16
BP_DD_P150026	BP	Male	88	DD	first_diagnosis	PE150026	BPF	63
BP_DD_K150002	CL	Male	87	DD	controls	PE150002	CLF	-
BP_FR_K190000	CL	Male	97	FR	controls	PE190000	CLF	-
BP_FR_K190001	CL	Male	79	FR	controls	PE190001	CLF	-
BP_FR_K190004	CL	Male	78	FR	controls	PE190004	CLF	-
BP_FR_K190005	CL	Female	84	FR	controls	PE190005	CLR	-
BP_FR_K190009	CL	Female	83	FR	controls	PE190009	CLF	-
BP_FR_K190010	CL	Male	79	FR	controls	PE190010	CLF	-
BP_FR_K190011	CL	Male	80	FR	controls	PE190011	CLF	-
BP_FR_K190014	CL	Male	70	FR	controls	PE190014	CLR	-
BP_FR_K190015	CL	Male	69	FR	controls	PE190015	CLF	-
BP_FR_K190017	CL	Female	83	FR	controls	PE190017	CLR	-
BP_FR_K190018	CL	Female	78	FR	controls	PE190018	CLF	-
BP_FR_K190020	CL	Male	78	FR	controls	PE190020	CLF	-
BP_DD_P150002	BP	Male	85	DD	first_diagnosis	PE150002	BPF	23
BP_FR_P190000	BP	Male	96	FR	first_diagnosis	PE190000	BPF	56
BP_FR_P190001	BP	Male	87	FR	first_diagnosis	PE190001	BPF	22
BP_FR_P190003	BP	Male	77	FR	first_diagnosis	PE190020	BPF	42
BP_FR_P190004	BP	Male	77	FR	first_diagnosis	PE190004	BPF	-
BP_FR_P190005	BP	Female	83	FR	relapse	PE190005	BPR	59
BP_FR_P190009	BP	Female	81	FR	first_diagnosis	PE190009	BPF	-
BP_FR_P190010	BP	Male	79	FR	first_diagnosis	PE190010	BPF	-
BP_FR_P190011	BP	Male	81	FR	first_diagnosis	PE190011	BPF	-
BP_FR_P190014	BP	Male	72	FR	relapse	PE190014	BPR	-
BP_FR_P190015	BP	Male	69	FR	first_diagnosis	PE190015	BPF	31
BP_FR_P190018	BP	Female	78	FR	first_diagnosis	PE190018	BPF	97
BP_FR_P190019	BP	Female	81	FR	relapse	PE190017	BPR	22
BP_HL_K800332	CL	Male	79	HL	controls	PE800332	CLF	-
BP_HL_K800335	CL	Male	83	HL	controls	PE800335	CLF	-
BP_HL_K800339	CL	Male	85	HL	controls	PE800339	CLF	-
BP_HL_K800341	CL	Female	94	HL	controls	PE800341	CLF	-
BP_HL_K800350	CL	Female	79	HL	controls	PE800350	CLF	-
BP_HL_K800359	CL	Male	75	HL	controls	PE800359	CLF	-
BP_HL_P800203	BP	Male	83	HL	first_diagnosis	PE800335	BPF	30
BP_HL_P800215	BP	Female	83	HL	relapse	PE800215	BPR	36
BP_HL_P800231	BP	Male	78	HL	first_diagnosis	PE800332	BPF	8
BP_HL_P800339	BP	Male	83	HL	first_diagnosis	PE800339	BPF	-
BP_HL_P800359	BP	Male	77	HL	first_diagnosis	PE800359	BPF	-
BP_KI_K120104	CL	Male	81	KI	controls	PE120104	CLF	-
BP_KI_K120107	CL	Male	88	KI	controls	PE120107	CLF	-
BP_KI_P120107	BP	Male	88	KI	first_diagnosis	PE120107	BPF	-
BP_KI_P120127	BP	Male	80	KI	first_diagnosis	PE120104	BPF	-
BP_OU_K560000	CL	Female	82	OU	controls	PE560000	CLF	-
BP_OU_K560001	CL	Male	64	OU	controls	PE560001	CLR	-
BP_OU_K560006	CL	Female	86	OU	controls	PE560006	CLF	-
BP_OU_P560001	BP	Male	64	OU	relapse	PE560001	BPR	11
BP_OU_P560006	BP	Female	83	OU	first_diagnosis	PE560006	BPF	48
BP_OU_P560013	BP	Female	83	OU	first_diagnosis	PE560000	BPF	11
BP_SO_K140008	CL	Female	81	SO	controls	PE140008	CLF	-
BP_SO_K140024	CL	Male	62	SO	controls	PE140024	CLF	-
BP_SO_K140029	CL	Female	64	SO	controls	PE140029	CLF	-
BP_SO_K140032	CL	Female	62	SO	controls	PE140032	CLF	-
BP_SO_K140038	CL	Male	65	SO	controls	PE140038	CLF	-
BP_SO_P140016	BP	Female	82	SO	first_diagnosis	PE140008	BPF	63
BP_SO_P140022	BP	Female	63	SO	first_diagnosis	PE140032	BPF	30
BP_SO_P140024	BP	Male	66	SO	first_diagnosis	PE140024	BPF	-
BP_SO_P140029	BP	Female	63	SO	first_diagnosis	PE140029	BPF	-
BP_SO_P140038	BP	Male	66	SO	first_diagnosis	PE140038	BPF	49
BP_WU_K110100	CL	Female	86	WU	controls	PE110100	CLF	-
BP_WU_K110102	CL	Male	76	WU	controls	PE110102	CLF	-
BP_WU_K110105	CL	Male	74	WU	controls	PE110105	CLF	-
BP_WU_K110112	CL	Female	68	WU	controls	PE110112	CLR	-
BP_WU_K110114	CL	Male	89	WU	controls	PE110114	CLF	-
BP_WU_K110115	CL	Male	91	WU	controls	PE110115	CLF	-
BP_WU_K110116	CL	Female	88	WU	controls	PE110116	CLR	-
BP_WU_K110117	CL	Male	93	WU	controls	PE110117	CLR	-
BP_WU_K110120	CL	Female	81	WU	controls	PE110120	CLF	-
BP_WU_K110125	CL	Female	85	WU	controls	PE110125	CLR	-
BP_WU_K110126	CL	Male	100	WU	controls	PE110126	CLF	-
BP_WU_K110131	CL	Male	82	WU	controls	PE110131	CLF	-
BP_WU_K110133	CL	Male	86	WU	controls	PE110133	CLF	-
BP_WU_K110134	CL	Female	87	WU	controls	PE110134	CLF	-
BP_WU_K110136	CL	Male	73	WU	controls	PE110136	CLF	-
BP_WU_K110148	CL	Male	75	WU	controls	PE110148	CLF	-
BP_WU_K110151	CL	Male	88	WU	controls	PE110151	CLF	-
BP_WU_K110152	CL	Male	85	WU	controls	PE110152	CLF	-
BP_WU_K110153	CL	Male	83	WU	controls	PE110153	CLF	-
BP_WU_K110155	CL	Female	78	WU	controls	PE110155	CLF	-
BP_WU_K110157	CL	Male	92	WU	controls	PE110157	CLF	-
BP_WU_K110158	CL	Male	68	WU	controls	PE110158	CLF	-
BP_WU_P110100	BP	Female	83	WU	first_diagnosis	PE110100	BPF	58
BP_WU_P110102	BP	Male	76	WU	first_diagnosis	PE110102	BPF	50
BP_WU_P110105	BP	Male	74	WU	first_diagnosis	PE110105	BPF	61
BP_WU_P110108	BP	Female	87	WU	relapse	PE110125	BPR	-
BP_WU_P110112	BP	Female	68	WU	relapse	PE110112	BPR	43
BP_WU_P110114	BP	Male	87	WU	first_diagnosis	PE110114	BPF	39
BP_WU_P110115	BP	Male	88	WU	first_diagnosis	PE110115	BPF	61
BP_WU_P110116	BP	Female	86	WU	relapse	PE110116	BPR	86
BP_WU_P110117	BP	Male	93	WU	relapse	PE110117	BPR	75
BP_WU_P110126	BP	Male	98	WU	first_diagnosis	PE110126	BPF	74
BP_WU_P110129	BP	Male	80	WU	first_diagnosis	PE110129	BPF	83
BP_WU_P110131	BP	Male	83	WU	first_diagnosis	PE110131	BPF	68
BP_WU_P110133	BP	Male	83	WU	first_diagnosis	PE110133	BPF	54
BP_WU_P110134	BP	Female	87	WU	first_diagnosis	PE110134	BPF	78
BP_WU_P110136	BP	Male	74	WU	first_diagnosis	PE110136	BPF	68
BP_WU_P110148	BP	Male	76	WU	first_diagnosis	PE110148	BPF	48
BP_WU_P110150	BP	Female	77	WU	first_diagnosis	PE110120	BPF	-
BP_WU_P110151	BP	Male	88	WU	first_diagnosis	PE110151	BPF	30
BP_WU_P110152	BP	Male	84	WU	first_diagnosis	PE110152	BPF	-
BP_WU_P110153	BP	Male	81	WU	first_diagnosis	PE110153	BPF	17
BP_WU_P110155	BP	Female	79	WU	first_diagnosis	PE110155	BPF	26
BP_WU_P110157	BP	Male	92	WU	first_diagnosis	PE110157	BPF	-
BP_WU_P110158	BP	Male	66	WU	first_diagnosis	PE110158	BPF	-
BP_WU_K110129	CL	Male	82	WU	controls	PE110129	CLF	-
MMP_HL_K800208	CL	Female	82	HL	controls	PE800215	CLR	-
BP_HL_P800209	BP	Female	79	HL	first_diagnosis	PE800350	BPF	30
BP_HL_P800213	BP	Female	90	HL	first_diagnosis	PE800341	BPF	68
DD: Dresden (Germany), FR: Freiburg (Germany), HL: Lübeck (Germany); KI: Kiel (Germany); WU: Würzburg (Germany); OU: Oulu (Finland); SO: Sofia (Bulgaria)

## Sheet: Table S2
Table S2. Demographics for 66 pairs of BP patients and their matched controls
Demographics	BP	CL	BPF	CLF	BPR	CLR
Number (n, %)	66 (50%)	66 (50%)	54 (81.8%)	54 (81.8%)	11 (16.7%)	11 (16.7%)
Age (Average, range)	80.26 (63-98)	80.64 (62-100)	80.3 (63-98)	80.7 (62-100)	81.3 (64-93)	81.4 (64-93)
Female (n, %)	46 (69.7%)	46 (69.7%)	16 (29.6%)	16 (29.6%)	6 (54.5%)	6 (54.5%)
BPDAI (Average, range)	45.5 (8-97)	-	46 (8-97)	-	43.4 (11-86)	-
DD (n, %)	14 (21.2%)	14 (21.2%)	11 (16.7%)	11 (16.7%)	2 (3.0%)	2 (3.0%)
FR (n, %)	12 (18.1%)	12 (18.1%)	9 (13.6%)	9 (13.6%)	3 (4.5%)	3 (4.5%)
HL (n, %)	7 (10.6%)	7 (10.6%)	6 (9.1%)	6 (9.1%)	1 (1.5%)	1 (1.5%)
KI (n, %)	3 (4.5%)	3 (4.5%)	2 (3.0%)	2 (3.0%)	0	0
WU (n, %)	22 (33.3%)	22 (33.3%)	19 (28.7%)	19 (28.7%)	3 (4.5%)	3 (4.5%)
OU (n, %)	3 (4.5%)	3 (4.5%)	2 (3.0%)	2 (3.0%)	1 (1.5%)	1 (1.5%)
SO (n, %)	5 (7.6%)	5 (7.6%)	5 (7.6%)	5 (7.6%)	0	0

## Sheet: Table S3
Table S3. Effect size (Adonis R2) of diseases and confounding factors on Bray-Curtis dissimilarity
Factors	Type	Adonis R2	P.value	Q.value
Study center	16S	0.0518	0.0059	0.0118
Disease status	16S	0.0199	0.0016	0.0064
Age	16S	0.0094	0.0334	0.0445333
Sex	16S	0.009	0.0678	0.0678
Study center	Metagonome	0.0794	0.0002	0.0008
Disease status	Metagonome	0.0242	0.0181	0.0362
Age	Metagonome	0.0099	0.1387	0.184933
Sex	Metagonome	0.0077	0.3984	0.3984

## Sheet: Table S4
Table S4. Details for differential gut microbial features
	LEfSe				MaAsLin2
Features	Group	LDA score	P.value	Q.value	Coef	P.value	Q.value
Ruthenibacterium_lactatiformans	BP	3.44181	0.00863918	0.250891	0.0199442	0.0155136	0.62166
Anaerotruncus_colihominis	BP	2.37762	0.00581571	0.250891	0.00644045	0.00752317	0.62166
Eubacterium_callanderi	BP	2.19346	0.00840792	0.250891	0.00236075	0.0102265	0.62166
Faecalibacterium_sp._I4179	BP	-2.42289	0.041915	0.501215	-0.00592338	0.0351068	0.62166
Faecalibacterium_prausnitzii	BP	-3.49191	0.0183987	0.329649	-0.0203329	0.0405425	0.62166
Prevotella_copri	BP	-4.40812	0.0210308	0.34782	-0.0562525	0.0433912	0.62166
Bacteroides_eggerthii	BPF	4.12	0.0319996	0.66552	0.0463086	0.00393358	0.30813
Ruthenibacterium_lactatiformans	BPF	3.48566	0.0128281	0.66552	0.021325	0.00316963	0.30813
Bifidobacterium_dentium	BPF	2.61883	0.0372538	0.66552	0.00775292	0.0167159	0.791233
Anaerotruncus_colihominis	BPF	2.36101	0.00661057	0.66552	0.00663359	0.0028867	0.30813
Sutterella_wadsworthensis	BPF	-3.21124	0.0180001	0.66552	-0.0178007	0.0202017	0.791233
Flavonifractor_plautii	BPR	3.90235	0.0328335	0.753387	0.0284471	0.0222438	0.616785
Ruminococcus_gnavus	BPR	3.7366	0.0197477	0.409202	0.0409609	0.0449048	0.621955
Enterocloster_bolteae	BPR	3.03816	0.0278227	0.432701	0.0195394	0.0366595	0.616785
Bradyrhizobium_sp._BTAi1	BPR	2.64465	0.0301924	0.435771	0.0129973	0.0173007	0.616785
Escherichia_marmotae	BPR	2.34279	0.0286201	0.432701	0.00992784	0.0293625	0.616785
crAssphage_cr115_1	BPR	2.23661	0.019713	0.409202	0.00820675	0.0367446	0.616785
Sodaliphilus_pleomorphus	BPR	-2.27646	0.0197477	0.409202	-0.00902237	0.00493477	0.616785
Alistipes_senegalensis	BPR	-3.12219	0.0385979	0.462985	-0.020634	0.0244308	0.616785
Alistipes_shahii	BPR	-3.59955	0.0234855	0.409202	-0.0396089	0.0260555	0.616785
PYRIDOXSYN-PWY: pyridoxal 5'-phosphate biosynthesis I	BP	2.79164	0.0228715	0.989399	0.00738281	0.0288725	0.877921
PWY0-845: superpathway of pyridoxal 5'-phosphate biosynthesis and salvage	BP	2.78218	0.00632022	0.989399	0.00745403	0.0203342	0.877921
PWY-5989: stearate biosynthesis II (bacteria and plants)	BP	2.74867	0.0237023	0.989399	0.00705282	0.0127343	0.877921
FASYN-ELONG-PWY: fatty acid elongation -- saturated	BP	2.74589	0.0423757	0.989399	0.00631695	0.0268505	0.877921
PWY-6282: palmitoleate biosynthesis I (from (5Z)-dodec-5-enoate)	BP	2.74189	0.0447437	0.989399	0.00633132	0.0277941	0.877921
BIOTIN-BIOSYNTHESIS-PWY: biotin biosynthesis I	BP	2.57082	0.0295965	0.989399	0.00502495	0.0185027	0.877921
PWY-6519: 8-amino-7-oxononanoate biosynthesis I	BP	2.56634	0.0482457	0.989399	0.00505039	0.0351635	0.877921
PWY-6305: superpathway of putrescine biosynthesis	BP	2.53879	0.020038	0.989399	0.00692343	0.0133254	0.877921
GLUDEG-I-PWY: GABA shunt	BP	2.44231	0.0282604	0.989399	0.00545141	0.022257	0.877921
PWY1ZNC-1: assimilatory sulfate reduction IV	BP	-2.24498	0.0223996	0.989399	-0.00613345	0.011669	0.877921
PWY-6126: superpathway of adenosine nucleotides de novo biosynthesis II	BP	-2.93545	0.0392392	0.989399	-0.00828156	0.033297	0.877921
PWY-7229: superpathway of adenosine nucleotides de novo biosynthesis I	BP	-2.93713	0.0351019	0.989399	-0.00812602	0.0323803	0.877921
PYRIDOXSYN-PWY: pyridoxal 5'-phosphate biosynthesis I	BPF	2.88579	0.00986081	0.985139	0.00928921	0.00885266	0.890654
PWY0-845: superpathway of pyridoxal 5'-phosphate biosynthesis and salvage	BPF	2.84602	0.00372943	0.985139	0.00904276	0.00670414	0.890654
HSERMETANA-PWY: L-methionine biosynthesis III	BPF	2.72693	0.0249144	0.985139	0.00807569	0.0230176	0.972408
PWY0-1241: ADP-L-glycero-&beta;-D-manno-heptose biosynthesis	BPF	2.58239	0.0222696	0.985139	0.00607289	0.0102081	0.890654
PWY1ZNC-1: assimilatory sulfate reduction IV	BPF	-2.54734	0.0398229	0.985139	-0.00673548	0.00744768	0.890654
PWY-6527: stachyose degradation	BPF	-2.89571	0.0372538	0.985139	-0.00973776	0.0211403	0.972408
PWY-5989: stearate biosynthesis II (bacteria and plants)	BPR	3.09964	0.0385979	0.878031	0.0183376	0.0212761	0.419777
PWY-6282: palmitoleate biosynthesis I (from (5Z)-dodec-5-enoate)	BPR	3.09493	0.0385979	0.878031	0.0185287	0.0350397	0.439942
PWY-6305: superpathway of putrescine biosynthesis	BPR	3.03059	0.0328335	0.878031	0.019879	0.0227065	0.419777
GLUDEG-I-PWY: GABA shunt	BPR	2.5638	0.0385979	0.878031	0.0128027	0.0141218	0.419777
GALACTITOLCAT-PWY: galactitol degradation	BPR	2.31847	0.0385979	0.878031	0.00930551	0.00544857	0.419777
ECASYN-PWY: enterobacterial common antigen biosynthesis	BPR	-2.35272	0.0466229	0.878031	-0.00621957	0.0336133	0.438265
ORNARGDEG-PWY: superpathway of L-arginine and L-ornithine degradation	BPR	-2.40869	0.0403906	0.878031	-0.00685912	0.00135086	0.152648
ARGDEG-PWY: superpathway of L-arginine, putrescine, and 4-aminobutanoate degradation	BPR	-2.44085	0.0403906	0.878031	-0.00685912	0.00135086	0.152648
PWY-7242: D-fructuronate degradation	BPR	-2.58099	0.0385979	0.878031	-0.0108271	0.0200414	0.419777
PWY-5705: allantoin degradation to glyoxylate III	BPR	-2.66385	0.0107613	0.878031	-0.0070232	0.0130565	0.419777
ASV_53: g_UBA1819	BP	3.46233	0.00452186	0.102281	0.0151502	0.00730256	0.169785
ASV_219: g_Flavonifractor	BP	3.3165	0.00164544	0.050995	0.0127562	0.00242948	0.0753139
ASV_71: f_Lachnospiraceae	BP	3.13222	0.0212067	0.213401	0.012058	0.0347763	0.231014
ASV_442: g_Incertae_Sedis	BP	3.11499	0.0387461	0.225211	0.00669372	0.0265096	0.231014
ASV_393: f_Lachnospiraceae	BP	-3.22396	2.91e-05	0.002697	-0.011356	0.000359399	0.0334241
ASV_311: f_Oscillospiraceae	BP	-3.2255	0.0308792	0.220904	-0.00736584	0.0387699	0.237438
ASV_241: g_Faecalibacterium	BP	-3.24783	0.0252413	0.213401	-0.00887213	0.0285115	0.231014
ASV_369: f_Lachnospiraceae	BP	-3.32219	0.000427299	0.0198555	-0.0101247	0.00117545	0.0546583
ASV_191: f_Lachnospiraceae	BP	-3.35936	0.0281343	0.218038	-0.0089579	0.0347304	0.231014
ASV_90: g_Faecalibacterium	BP	-3.51067	0.00549898	0.102281	-0.0142867	0.0123231	0.229209
ASV_30: g_Sutterella	BP	-3.88888	0.0237066	0.213401	-0.0169298	0.0408496	0.237438
ASV_3: g_Bacteroides	BPF	4.49216	0.0306538	0.296502	0.0462425	0.015291	0.285823
ASV_53: g_UBA1819	BPF	3.53906	0.00261059	0.0826817	0.016577	0.00343529	0.108784
ASV_369: f_Lachnospiraceae	BPF	-3.45465	0.000188642	0.0089775	-0.0122256	0.00046018	0.0437171
ASV_393: f_Lachnospiraceae	BPF	-3.54469	0.000101942	0.0089775	-0.0114977	0.00133282	0.0633087
ASV_241: g_Faecalibacterium	BPF	-3.58598	0.0189281	0.268144	-0.0117552	0.00668785	0.158836
ASV_30: g_Sutterella	BPF	-3.94556	0.015174	0.268144	-0.0209991	0.029855	0.354528
ASV_219: g_Flavonifractor	BPR	3.35248	0.00123594	0.14832	0.030114	0.00155039	0.186046
ASV_391: g_Faecalibacterium	BPR	-3.18829	0.0191513	0.652156	-0.0129622	0.0419076	0.615803
ASV_395: g_Intestinibacter	BPR	-3.25892	0.00576488	0.3459	-0.0152381	0.0188654	0.615803
ASV_311: f_Oscillospiraceae	BPR	-3.38912	0.0236256	0.652156	-0.018423	0.0386886	0.615803
ASV_90: g_Faecalibacterium	BPR	-3.44682	0.0297583	0.652156	-0.0139409	0.0351443	0.615803
ASV_238: g_Faecalibacterium	BPR	-3.56731	0.0492906	0.652156	-0.0186351	0.0362278	0.615803
ASV_7: g_Alistipes	BPR	-4.12133	0.0401659	0.652156	-0.0494999	0.049425	0.615803

## Sheet: Table S5
Table S5. Gut microbial features signifcantly (p <0.05) associated with BPDAI scores
Features	Feature type	Spearman correlation coefficients	P.value	Q.value
Blautia_argi	metagenomic species	-0.3006	0.0474043	0.483524
Vescimonas_coprocola	metagenomic species	0.300645	0.047369	0.483524
Streptococcus_mitis	metagenomic species	0.305023	0.0440824	0.481757
Streptococcus_gordonii	metagenomic species	0.306701	0.0428726	0.481757
Wansuia_hejianensis	metagenomic species	0.309222	0.041106	0.481757
Streptococcus_parasanguinis	metagenomic species	0.313653	0.038146	0.466907
Oscillibacter_sp._NSJ.62	metagenomic species	0.317642	0.0356326	0.454316
Ruminococcus_albus	metagenomic species	0.319153	0.0347168	0.454316
Streptococcus_salivarius	metagenomic species	0.321003	0.0336219	0.454316
Alistipes_onderdonkii	metagenomic species	0.322649	0.0326718	0.454316
Faecalitalea_cylindroides	metagenomic species	0.324201	0.0317967	0.454316
Megasphaera_stantonii	metagenomic species	0.32627	0.0306596	0.454316
Clostridium_cadaveris	metagenomic species	0.33371	0.0268466	0.454316
Eubacterium_sp._NSJ.61	metagenomic species	0.335743	0.0258759	0.454316
Monoglobus_pectinilyticus	metagenomic species	0.345043	0.0218013	0.416949
Desulfovibrio_piger	metagenomic species	0.345689	0.0215396	0.416949
Simiaoa_sunii	metagenomic species	0.345851	0.021474	0.416949
CrAss.like_virus_sp.	metagenomic species	0.353128	0.0187098	0.416949
Odoribacter_splanchnicus	metagenomic species	0.354173	0.0183385	0.416949
Streptococcus_sp._LPB0220	metagenomic species	0.356482	0.0175403	0.416949
Schaalia_odontolytica	metagenomic species	0.364396	0.0150236	0.416949
Escherichia_fergusonii	metagenomic species	0.371054	0.0131505	0.416949
Streptococcus_sp._HSISM1	metagenomic species	0.397255	0.0075828	0.290042
Collinsella_aerofaciens	metagenomic species	0.408844	0.00586102	0.25621
Escherichia_albertii	metagenomic species	0.420087	0.00452596	0.230824
Parabacteroides_johnsonii	metagenomic species	0.420607	0.00447117	0.230824
Shigella_flexneri	metagenomic species	0.422755	0.00425121	0.230824
Parolsenella_catena	metagenomic species	0.452829	0.00202541	0.206592
Rothia_mucilaginosa	metagenomic species	0.453936	0.00196834	0.206592
Escherichia_coli	metagenomic species	0.477803	0.00103805	0.206592
1CMET2-PWY: folate transformations III (E. coli)	metagenomic pathways	-0.393738	0.0081852	0.154556
DTDPRHAMSYN-PWY: dTDP-&beta;-L-rhamnose biosynthesis	metagenomic pathways	-0.39007	0.00885666	0.157944
PWY-6609: adenine and adenosine salvage III	metagenomic pathways	-0.347544	0.0208022	0.238482
PWY-5705: allantoin degradation to glyoxylate III	metagenomic pathways	0.303204	0.0454248	0.297579
PWY-6731: starch degradation III	metagenomic pathways	0.304595	0.0443953	0.296894
PWY0-1337: oleate &beta;-oxidation	metagenomic pathways	0.309543	0.040886	0.279243
PWY0-1479: tRNA processing	metagenomic pathways	0.310448	0.0402689	0.279243
GALACTUROCAT-PWY: D-galacturonate degradation I	metagenomic pathways	0.31207	0.0391826	0.279243
PYRIDNUCSAL-PWY: NAD salvage pathway I (PNC VI cycle)	metagenomic pathways	0.312617	0.0388217	0.279243
PWY-6961: L-ascorbate degradation II (bacterial, aerobic)	metagenomic pathways	0.313127	0.0384881	0.279243
PWY-8187: L-arginine degradation XIII (reductive Stickland reaction)	metagenomic pathways	0.313199	0.0384411	0.279243
PWY-6305: superpathway of putrescine biosynthesis	metagenomic pathways	0.313269	0.0383952	0.279243
PWY0-1261: anhydromuropeptides recycling I	metagenomic pathways	0.316513	0.0363294	0.279243
ORNDEG-PWY: superpathway of ornithine degradation	metagenomic pathways	0.317148	0.0359361	0.279243
PWY66-409: superpathway of purine nucleotide salvage	metagenomic pathways	0.317866	0.0354955	0.279243
POLYAMSYN-PWY: superpathway of polyamine biosynthesis I	metagenomic pathways	0.3187	0.0349894	0.279243
PWY-5104: L-isoleucine biosynthesis IV	metagenomic pathways	0.32011	0.0341466	0.279243
PWY-7094: fatty acid salvage	metagenomic pathways	0.320407	0.0339717	0.279243
ALLANTOINDEG-PWY: superpathway of allantoin degradation in yeast	metagenomic pathways	0.322153	0.0329557	0.279243
PWY-5384: sucrose degradation IV (sucrose phosphorylase)	metagenomic pathways	0.323965	0.0319283	0.279243
PWY-7345: superpathway of anaerobic sucrose degradation	metagenomic pathways	0.324741	0.0314966	0.279243
SALVADEHYPOX-PWY: adenosine nucleotides degradation II	metagenomic pathways	0.325329	0.0311726	0.279243
PWY0-1297: superpathway of purine deoxyribonucleosides degradation	metagenomic pathways	0.329184	0.0291162	0.279243
COLANSYN-PWY: colanic acid building blocks biosynthesis	metagenomic pathways	0.337671	0.0249829	0.276535
ARG+POLYAMINE-SYN: superpathway of arginine and polyamine biosynthesis	metagenomic pathways	0.350083	0.0198277	0.235729
FERMENTATION-PWY: mixed acid fermentation	metagenomic pathways	0.353891	0.0184381	0.227639
UDPNAGSYN-PWY: UDP-N-acetyl-D-glucosamine biosynthesis I	metagenomic pathways	0.354032	0.0183882	0.227639
GLUDEG-I-PWY: GABA shunt	metagenomic pathways	0.358757	0.0167828	0.22447
PWY-5941: glycogen degradation II	metagenomic pathways	0.368067	0.0139648	0.194899
PWY-7117: C4 photosynthetic carbon assimilation cycle, PEPCK type	metagenomic pathways	0.37124	0.013101	0.191156
P461-PWY: hexitol fermentation to lactate, formate, ethanol and acetate	metagenomic pathways	0.375613	0.0119859	0.183212
OANTIGEN-PWY: O-antigen building blocks biosynthesis (E. coli)	metagenomic pathways	0.376741	0.0117116	0.183212
MET-SAM-PWY: superpathway of S-adenosyl-L-methionine biosynthesis	metagenomic pathways	0.382383	0.0104194	0.176032
P23-PWY: reductive TCA cycle I	metagenomic pathways	0.394298	0.00808662	0.154556
HOMOSER-METSYN-PWY: L-methionine biosynthesis I	metagenomic pathways	0.398251	0.00741943	0.154556
PWY-241: C4 photosynthetic carbon assimilation cycle, NADP-ME type	metagenomic pathways	0.401072	0.00697294	0.154556
PWY-5347: superpathway of L-methionine biosynthesis (transsulfuration)	metagenomic pathways	0.401989	0.00683293	0.154556
P42-PWY: incomplete reductive TCA cycle	metagenomic pathways	0.404034	0.00652935	0.154556
METSYN-PWY: superpathway of L-homoserine and L-methionine biosynthesis	metagenomic pathways	0.404387	0.0064782	0.154556
PWY-8004: Entner-Doudoroff pathway I	metagenomic pathways	0.405233	0.00635687	0.154556
GALACTITOLCAT-PWY: galactitol degradation	metagenomic pathways	0.41158	0.00550804	0.154556
REDCITCYC: TCA cycle VI (Helicobacter)	metagenomic pathways	0.412899	0.00534455	0.154556
PWY-5913: partial TCA cycle (obligate autotrophs)	metagenomic pathways	0.414683	0.00513021	0.154556
GLYCOLYSIS-E-D: superpathway of glycolysis and the Entner-Doudoroff pathway	metagenomic pathways	0.441483	0.00270024	0.144463
P108-PWY: pyruvate fermentation to propanoate I	metagenomic pathways	0.448246	0.00227758	0.144463
PWY-6317: D-galactose degradation I (Leloir pathway)	metagenomic pathways	0.451144	0.00211508	0.144463
HEXITOLDEGSUPER-PWY: superpathway of hexitol degradation (bacteria)	metagenomic pathways	0.464403	0.00149514	0.144463
PWY-6531: mannitol cycle	metagenomic pathways	0.46673	0.0014048	0.144463
PWY-5723: Rubisco shunt	metagenomic pathways	0.489438	0.000747017	0.144463
